# Supplementary material for: Calling and Phasing of Single-Nucleotide and Structural Variants of the LDLR Gene Using Oxford Nanopore MinION
Source: Int J Mol Sci. 2023 Feb 24;24(5):4471. doi: 10.3390/ijms24054471 (PMC10003201; doi:10.3390/ijms24054471)
Supplement: Supplementary file 1 [file ijms-24-04471-s001.zip]

Archive with 1 entries (1 files):
- ijms-2111355-supplementary.xlsx
